# Supplementary material for: Can Nitazoxanide and/or other anti‐viral medications be a solution to long COVID? Case report with a brief literature review
Source: Clin Case Rep. 2023 Nov 17;11(11):e8162. doi: 10.1002/ccr3.8162 (PMC10654558; doi:10.1002/ccr3.8162)
Supplement: Supplementary file 1 — Appendix S1 [file CCR3-11-e8162-s001.zip]

Archive with 2 entries (2 files):
- ccr38162-sup-0001-AppendixS1.docx
- ccr38162-sup-0002-FigureS1.tif
